# Supplementary material for: Gene expression profiles provide insights into the survival strategies in deep-sea mussel (Bathymodiolus platifrons) of different developmental stages
Source: BMC Genomics. 2022 Apr 19;23(Suppl 1):311. doi: 10.1186/s12864-022-08505-9 (PMC9016928; doi:10.1186/s12864-022-08505-9)
Supplement: Supplementary file 2 — Additional file 2: Table S1. Pairwise sequence identity and genetic distance of the concatenated dataset (atp6 + COI) between individuals used in the study and other B. spp. Table S2. Summary of transcriptome data before and after quality control. Table S3. Mapping rates. Table S4. Summary of unigenes and transcripts. Table S5. DEGs in the inter-individual comparision groups with the highest fold changes. Table S6. Annotations from each database. Table S7. Expression level matrix of genes in the line charts of Fig. 4. Table S8. Unigenes related to stress response expressed predominantly in the gills. Table S9. Primers of the candidate genes used in qRT-PCR validation. [file 12864_2022_8505_MOESM2_ESM.xlsx]

## Sheet: Table S1
Supplementary Table 1. Summary of transcriptome data before and after quality control
Sample	Raw reads	Raw bases	Clean reads	Clean bases	Error rate(%)	Q20(%)	Q30(%)	GC content(%)
O_AM1	57622546	8701004446	56290294	8379130679	0.0238	98.56	95.37	35.87
O_AM2	54184650	8181882150	52985698	7866532300	0.0237	98.58	95.36	35.67
O_AM3	45786298	6913730998	44423386	6635708709	0.0276	97.01	91.75	35.02
O_GR1	59284656	8951983056	58620618	8669468295	0.0241	98.42	95.06	36.9
O_GR2	49029346	7403431246	47542706	7084534620	0.0274	97.11	91.92	36.61
O_GR3	47901240	7233087240	46565290	6933044059	0.0268	97.32	92.41	36.12
O_MT1	47575302	7183870602	46270764	6896537971	0.0254	97.96	93.58	36.8
O_MT2	45072804	6805993404	43091374	6182380151	0.0274	97.06	91.91	35.74
O_MT3	50094544	7564276144	47239686	6769368530	0.0277	96.97	91.69	36.12
Y_AM1	52702994	7958152094	52076682	7758142804	0.0238	98.58	95.35	35.28
Y_AM2	49341216	7450523616	47901576	7084584069	0.0237	98.57	95.41	34.52
Y_AM3	51874968	7833120168	50184650	7487064309	0.0283	96.76	91.18	34.67
Y_GR1	60247656	9097396056	59341810	8790556365	0.0236	98.63	95.48	35.81
Y_GR2	48988892	7397322692	47842710	7057808763	0.0285	96.76	90.93	35.87
Y_GR3	46381266	7003571166	45021670	6666699934	0.0274	97.12	91.94	35.42
Y_MT1	42163256	6366651656	41035148	6131933672	0.0257	97.87	93.35	34.93
Y_MT2	42376286	6398819186	41157222	6152440378	0.0271	97.23	92.18	34.6
Y_MT3	49567074	7484628174	48107154	7159879448	0.0268	97.34	92.48	37.68
Total	900194994	135929444094	875698438	129705815056

## Sheet: Table S2
Supplementary Table 2. Mapping rates
Sample	Clean reads	Mapped reads	Mapped ratio
O_AM1	56290294	36030128	64.01%
O_AM2	52985698	33932014	64.04%
O_AM3	44423386	24679512	55.56%
O_GR1	58620618	44430556	75.79%
O_GR2	47542706	30638078	64.44%
O_GR3	46565290	30053198	64.54%
O_MT1	46270764	29340130	63.41%
O_MT2	43091374	26447142	61.37%
O_MT3	47239686	29824172	63.13%
Y_AM1	52076682	33005242	63.38%
Y_AM2	47901576	32427264	67.70%
Y_AM3	50184650	29110356	58.01%
Y_GR1	59341810	42296582	71.28%
Y_GR2	47842710	31124814	65.06%
Y_GR3	45021670	29096650	64.63%
Y_MT1	41035148	24706878	60.21%
Y_MT2	41157222	23476362	57.04%
Y_MT3	48107154	28934458	0.6015

## Sheet: Table S3
Supplementary Table 3. Summary of unigenes and transcripts
Type		Unigene	Transcript
Total number		46376	64672
Total base		47385503	63142098
Largest length (bp)		14535	14535
Smallest length (bp)		201	201
Average length (bp)		1021.77	976.34
N50 length (bp)		1389	1329
E90N50 length (bp)		403	582
Fragment mapped percent(%)		53.175	56.037
GC percent (%)		41.59	40.47
TransRate score		0.18556	0.19512
BUSCO score	Complete	0.782	0.782
	Single	0.761	0.761
	Duplicated	0.021	0.021

## Sheet: Table S4
Supplementary Table 4. Annotations from each database
	Unigene	Transcript
GO	11160	15300
KEGG	8196	10672
COG	12133	16655
NR	14755	21024
Swiss-Prot	10167	13390
Pfam	12864	16965
Total annotation	17150	24042
Total number	46376	64672
Annotation rate	0.369803	0.371753

## Sheet: Table S5
Supplementary Table 5. DEGs in the inter-individual comparision groups with the highest fold changes
		Gene ID	Annotaion	log2FC	p.adjust
O_GR vs. Y_GR	Down-regualted	TRINITY_DN49_c0_g2	PG1 protein	-20.8047	7.44213e-07
		TRINITY_DN1599_c0_g2	alcohol dehydrogenase class-3 isoform X1	-11.4112	3.04327e-20
		TRINITY_DN836_c0_g1	Autophagy protein 16	-10.5109	4.00999e-17
		TRINITY_DN11249_c0_g2	Helix-turn-helix of DDE superfamily endonuclease	-10.0016	1.96274e-15
		TRINITY_DN3587_c0_g1	AAC-rich mRNA clone AAC4 protein	-9.84736	3.41678e-15
		TRINITY_DN2399_c0_g2	Reticulocyte-binding protein 2-like a	-9.83419	3.9099e-15
		TRINITY_DN1587_c0_g3	Frog antimicrobial peptide	-9.78204	5.26078e-15
		TRINITY_DN1450_c2_g1	fibrinogen-related protein, partial	-9.6215	1.61175e-14
		TRINITY_DN48473_c0_g1	NADH dehydrogenase subunit 2	-9.34881	3.65805e-44
		TRINITY_DN9545_c0_g1	ABCC/MRP-like protein	-9.21884	2.89128e-13
	Up-regualted	TRINITY_DN26000_c0_g1	Reverse transcriptase (RNA-dependent DNA polymerase)	15.7221	2.05073e-38
		TRINITY_DN11307_c0_g2	interferon-inducible GTPase 5-like	14.2787	7.5141e-32
		TRINITY_DN16647_c1_g1	NADH dehydrogenase subunit 4L	14.1866	8.82011e-30
		TRINITY_DN13057_c0_g1	hypothetical protein KP79_PYT05157	12.9407	3.38207e-26
		TRINITY_DN142_c0_g2	mitotic apparatus protein p62-like isoform X3	11.8904	4.04556e-22
		TRINITY_DN23073_c0_g1	putative C1q domain containing protein MgC1q3	11.491	1.29022e-20
		TRINITY_DN2421_c0_g5	C1q domain	11.1173	2.48773e-19
		TRINITY_DN15248_c0_g1	Nucleoplasmin/nucleophosmin domain	11.026	2.60484e-25
		TRINITY_DN19935_c0_g1	Protein LIGHT-DEPENDENT SHORT HYPOCOTYLS 5	10.5582	1.47643e-17
		TRINITY_DN5174_c0_g3	Interferon-inducible GTPase 5-like	10.4459	5.13894e-17
O_MT vs. Y_MT	Down-regualted	TRINITY_DN1359_c0_g1	C-type lectin 6	-10.6269	2.30384e-40
		TRINITY_DN850_c0_g5	Tereporin-Ca1 (Fragment)	-9.65053	2.54526e-13
		TRINITY_DN48473_c0_g1	NADH dehydrogenase subunit 2	-9.51649	3.19109e-17
		TRINITY_DN1624_c0_g1	adp-ribosylation 1 factor, partial	-8.80511	3.15388e-11
		TRINITY_DN14228_c1_g1	hypothetical protein AM593_06304, partial	-7.98108	1.06322e-08
		TRINITY_DN447_c0_g1	Big defensin	-7.79742	4.57237e-08
		TRINITY_DN88673_c0_g1	Vitelline membrane outer layer protein I	-6.43612	3.29156e-10
		TRINITY_DN78909_c0_g1	NADH dehydrogenase subunit 2	-5.41982	0.0109867
		TRINITY_DN279_c0_g1	c-type f lectin domain family 4 member, partial	-4.29931	1.48443e-09
		TRINITY_DN52925_c0_g1	Kinesin-like protein KIP3	-4.29398	3.729e-19
	Up-regualted	TRINITY_DN79831_c0_g1	cytochrome c oxidase subunit III	12.928	7.46428e-21
		TRINITY_DN2166_c0_g1	V-type proton ATPase 16 kDa proteolipid subunit-like	10.6577	2.84939e-16
		TRINITY_DN343_c0_g3	Zinc knuckle	10.6187	2.19939e-16
		TRINITY_DN1456_c0_g3	E3 ubiquitin-protein ligase SINA-like 7	9.56575	7.5009e-13
		TRINITY_DN6600_c0_g1	Ion transport protein	9.42946	3.155e-12
		TRINITY_DN221_c0_g1	COPI associated protein	9.16561	9.22416e-12
		TRINITY_DN19130_c0_g1	Elongation factor 1-alpha	9.05578	3.96307e-11
		TRINITY_DN101037_c0_g1	pepsin A-like	8.96	1.04508e-14
		TRINITY_DN4019_c0_g2	60S ribosomal protein L27a	8.95534	1.78915e-11
		TRINITY_DN29804_c0_g1	hypothetical protein AM593_10061, partial	8.93299	2.80531e-11
O_AM vs. Y_AM	Down-regualted	TRINITY_DN48473_c0_g1	NADH dehydrogenase subunit 2	-9.90736	3.13517e-33
		TRINITY_DN88673_c0_g1	Vitelline membrane outer layer protein I	-7.02156	4.28786e-12
		TRINITY_DN1359_c0_g1	C-type lectin 6	-7.02048	4.52039e-49
		TRINITY_DN3272_c0_g1	Chitin binding Peritrophin-A domain	-6.19201	5.14517e-06
		TRINITY_DN281_c0_g1	nacre protein	-5.36712	1.29299e-40
		TRINITY_DN2322_c0_g1	C1q-domain-containing protein	-5.13914	1.75902e-56
		TRINITY_DN16939_c0_g1	C2H2-type zinc finger	-4.6796	0.00735954
		TRINITY_DN447_c0_g1	Big defensin	-4.25403	3.8735e-11
		TRINITY_DN279_c0_g1	c-type f lectin domain family 4 member, partial	-4.00772	4.78054e-20
		TRINITY_DN52925_c0_g1	Kinesin-like protein KIP3	-3.75248	0.000561766
	Up-regualted	TRINITY_DN16647_c1_g1	NADH dehydrogenase subunit 4L	12.7903	1.16301e-23
		TRINITY_DN7786_c0_g1	vitelline envelope zona pellucida domain 9, partial	9.34449	2.2377e-54
		TRINITY_DN79831_c0_g1	cytochrome c oxidase subunit III	9.02579	5.98877e-11
		TRINITY_DN142_c0_g2	mitotic apparatus protein p62-like isoform X3	8.6811	1.3195e-32
		TRINITY_DN962_c0_g1	peptidase inhibitor 16-like	8.47768	1.34528e-09
		TRINITY_DN52636_c0_g1	Chitin binding Peritrophin-A domain	8.33195	2.64049e-09
		TRINITY_DN3461_c0_g2	probable NAD-specific glutamate dehydrogenase, partial	7.55119	5.94883e-07
		TRINITY_DN353_c0_g1	C-type lectin 5	7.54921	2.00115e-23
		TRINITY_DN622_c0_g1	Ribosomal protein S19	7.14193	8.48589e-09
		TRINITY_DN399_c0_g2	inactive polyglycylase TTLL10	6.86314	3.66371e-32

## Sheet: Table S6
Supplementary Table 6. Unigenes related to stress response expressed predominantly in the gills
Gene ID	Annotaion	Fold Change (The former is the control)								GO Terms
		Y_AM_vs_Y_GR	P. adjust	O_AM_vs_O_GR	P. adjust	Y_MT_vs_Y_GR	P. adjust	O_MT_vs_O_GR	P. adjust
Sulfur metabolism
TRINITY_DN3532_c0_g1	Sulfite oxidase, mitochondrial	2.86305	0.000172713	3.19822	1.75751e-06	3.29607	6.40889e-06	10.9831	1.32272e-06	GO:0042128：nitrate assimilation
TRINITY_DN4608_c0_g1	Sulfate anion transporter 1	3.68425	0.000550886	2.50363	0.000203039	2.95411	0.00294217	11.5005	1.84369e-06	GO:0008271：secondary active sulfate transmembrane transporter activity
TRINITY_DN13986_c0_g1	thiosulfate sulfurtransferase-like	1.32261	0.573504	1.70889	0.115742	0.905493	0.905493	8.77555	2.87652e-05	GO:0004792 Description：thiosulfate sulfurtransferase activity GO:0016740 Description：transferase activity
Antioxidant-related
TRINITY_DN1295_c1_g1	Copper/zinc superoxide dismutase	4.37291	0.00145856	6.47384	3.78384e-08	5.76707	4.25402e-05	17.0262	1.9025e-05	GO:0006801 Description：superoxide metabolic process GO:0003964 Description：RNA-directed DNA polymerase activity GO:0046872 Description：metal ion binding
TRINITY_DN2438_c0_g1	Copper/zinc superoxide dismutase	6.77016	0.000239691	2.114	0.00031519	2.15426	0.00189432	10.694	10.694	GO:0006801 Description：superoxide metabolic process GO:0046872 Description：metal ion binding
TRINITY_DN2662_c0_g1	Copper/zinc superoxide dismutase	0.840917	0.32635	1.61289	0.00460249	1.40106	0.0349916	3.10955	0.000143323	GO:0006801 Description：superoxide metabolic process GO:0004784 Description：superoxide dismutase activity GO:0030414 Description：peptidase inhibitor activity GO:0046872 Description：metal ion binding
TRINITY_DN13163_c0_g1	Mn-superoxide dismutase	0.497775	0.00826037	0.998525	1	0.711047	0.0665196	0.0665196	0.000215818	GO:0004784 Description：superoxide dismutase activity GO:0046872 Description：metal ion binding
TRINITY_DN878_c0_g1	Glutathione peroxidase-like	0.201644	2.2698e-05	0.43339	2.10347e-05	0.358725	5.47757e-05	0.913801	0.720276	GO:0005975 Description：carbohydrate metabolic process GO:0006979 Description：response to oxidative stress GO:0004556 Description：alpha-amylase activity GO:0004602 Description：glutathione peroxidase activity GO:0103025 Description：alpha-amylase activity
TRINITY_DN2305_c0_g1	Selenium-dependent glutathione peroxidase	0.930458	0.698852	1.13539	0.553101	1.05393	0.823753	2.32682	0.000494194	GO:0006979 Description：response to oxidative stress GO:0004602 Description：glutathione peroxidase activity
TRINITY_DN7855_c0_g1	PREDICTED: glutathione peroxidase	4.50554	0.00639613	6.75759	2.42135e-07	5.87408	3.76845e-05	50.1121	5.27874e-06	GO:0006979 Description：response to oxidative stress GO:0004602 Description：glutathione peroxidase activity
Genesis of lysosome
TRINITY_DN4909_c0_g2	Biogenesis of lysosome-related organelles complex 1 subunit 1-like	0.942176	0.813154	2.86044	1.51891e-05	1.11511	0.731928	4.29358	4.30696e-05	GO:0031083：BLOC-1 complex
TRINITY_DN2954_c0_g1	Biogenesis of lysosome-related organelles complex 1 subunit 2-like	1.62288	0.0591412	3.4694	8.94791e-05	0.918859	0.681459	5.15781	8.36474e-06	GO:0003723：RNA binding

## Sheet: Table S7
Supplementary Table 7. Expression level matrix of genes in the line charts of Fig. 4
Gene ID	NR description	O_AM1	O_AM2	O_AM3	O_GR1	O_GR2	O_GR3	O_MT1	O_MT2	O_MT3	Y_AM1	Y_AM2	Y_AM3	Y_GR1	Y_GR2	Y_GR3	Y_MT1	Y_MT2	Y_MT3	O_AM	O_GR	O_MT	Y_AM	Y_GR	Y_MT	Category	Fig
TRINITY_DN5620_c0_g1	interferon-inducible GTPase 5-like [Carassius auratus] >XP_026053147.1 interferon-inducible GTPase 5-like [Carassius auratus] >XP_026053154.1 interferon-inducible GTPase 5-like [Carassius auratus]	0.65	0.58	0.45	28.59	21.27	21.85	0.33	0.32	0.31	0	0	0	0.11	0.08	0.04	0	0.01	0.03	0.56	23.9033	0.32	0	0.0767	0.0133	immune-related	Fig. 4a
TRINITY_DN3293_c0_g1	putative C1q domain containing protein MgC1q51 [Mytilus galloprovincialis]	0.31	0.39	0.33	21.59	15.83	17.55	0.01	0.02	0.01	0.16	0.1	0.03	6.58	4.9	5.52	0.15	0.07	0.05	0.3433	18.3233	0.0133	0.0967	5.6667	0.09	immune-related	Fig. 4a
TRINITY_DN4946_c0_g1	C-type lectin 1 [Mytilus galloprovincialis]	0.02	0.06	0.01	0.92	0.82	1	0.06	0.6	0.31	0.1	0.02	0.14	0.4	0.51	0.52	0.18	0.15	0.13	0.03	0.9133	0.3233	0.0867	0.4767	0.1533	immune-related	Fig. 4a
TRINITY_DN46727_c0_g1	putative C1q domain containing protein MgC1q4 [Mytilus galloprovincialis]	0.02	0.07	0	1.8	1.26	1.53	0.2	0.03	0.07	0.1	0.03	0.06	0.75	0.72	0.58	0.17	0.11	0.11	0.03	1.53	0.1	0.0633	0.6833	0.13	immune-related	Fig. 4a
TRINITY_DN16754_c0_g2	putative C1q domain containing protein MgC1q76 [Mytilus galloprovincialis]	0	0.19	0	0.95	0	1.89	0	0	0	0	0	0	0.21	0	0	0	0	0	0.0633	0.9467	0	0	0.07	0	immune-related	Fig. 4a
TRINITY_DN17492_c0_g1	putative C1q domain containing protein MgC1q13 [Mytilus galloprovincialis]	0.02	0	0	1.68	1.48	1.1	0	0	0.02	0	0.03	0	0.36	0.29	0.34	0	0.02	0.01	0.0067	1.42	0.0067	0.01	0.33	0.01	immune-related	Fig. 4a
TRINITY_DN6991_c0_g2	putative C1q domain containing protein MgC1q27 [Mytilus galloprovincialis]	0.07	0	0	1.33	1.33	0.97	0	0	0	0	0	0	0	0	0	0	0	0	0.0233	1.21	0	0	0	0	immune-related	Fig. 4a
TRINITY_DN1766_c0_g1	stimulator of interferon protein 1 [Mytilus galloprovincialis]	0.09	0.08	0.11	6.48	6.68	7.53	0.12	0.15	0.09	0.15	0.04	0.07	5.16	4.43	3.96	0.24	0.15	0.07	0.0933	6.8967	0.12	0.0867	4.5167	0.1533	immune-related	Fig. 4a
TRINITY_DN81705_c0_g1	putative C1q domain containing protein MgC1q25 [Mytilus galloprovincialis]	0.35	0.19	0.12	7.22	5.4	4.23	0	0	0	0.03	0.09	0.09	2.53	2.83	2.73	0.08	0.07	0.02	0.22	5.6167	0	0.07	2.6967	0.0567	immune-related	Fig. 4a
TRINITY_DN2401_c4_g1	peptidoglycan recognition protein S2 [Hyriopsis cumingii]	0.11	0.13	0.16	7.95	6.72	5.84	0.11	0.11	0.1	0.04	0.04	0.15	3.45	3.56	3.69	0.21	0.06	0.12	0.1333	6.8367	0.1067	0.0767	3.5667	0.13	immune-related	Fig. 4a
TRINITY_DN23073_c0_g1	putative C1q domain containing protein MgC1q3 [Mytilus galloprovincialis]	0.04	0.06	0.05	4.47	2.89	3.23	0.06	0.05	0.12	0	0	0	0	0	0	0	0	0	0.05	3.53	0.0767	0	0	0	immune-related	Fig. 4a
TRINITY_DN1095_c0_g3	TNF ligand-like 1 [Mytilus galloprovincialis]	0.74	0.68	0.55	22.23	21.29	21	0.87	0.8	1.17	0.41	0.42	0.58	16.34	16.18	15.63	0.72	0.92	1.07	0.6567	21.5067	0.9467	0.47	16.05	0.9033	immune-related	Fig. 4a
TRINITY_DN16654_c0_g1	putative C1q domain containing protein MgC1q45 [Mytilus galloprovincialis]	0.38	0.33	0.27	10.08	8.21	8.32	0.26	0.5	0.52	0.18	0.23	0.31	3.21	3.3	3.71	0.38	0.48	0.42	0.3267	8.87	0.4267	0.24	3.4067	0.4267	immune-related	Fig. 4a
TRINITY_DN2638_c0_g4	Mytimacin-5 [Mytilus galloprovincialis]	0.55	0.24	0.35	25.94	19.16	21.53	0.17	0.3	0.2	0.17	0.27	0.1	14.57	15.07	15.28	0.94	1.46	1.53	0.38	22.21	0.2233	0.18	14.9733	1.31	immune-related	Fig. 4a
TRINITY_DN3452_c0_g2	peptidoglycan recognition protein 3 [Mytilus galloprovincialis]	0.42	0.27	0.44	14.03	12.32	11.26	0.12	0.35	0.37	0.13	0.11	0.08	4.46	3.85	4.04	0.29	0.43	0.15	0.3767	12.5367	0.28	0.1067	4.1167	0.29	immune-related	Fig. 4a
TRINITY_DN4036_c0_g1	putative C1q domain containing protein MgC1q52 [Mytilus galloprovincialis]	0.36	0.54	0.37	15.56	11.05	10.5	1.12	1.56	1.67	0.07	0.07	0.16	4.3	3.53	3.92	0.28	0.14	0.06	0.4233	12.37	1.45	0.1	3.9167	0.16	immune-related	Fig. 4a
TRINITY_DN7519_c0_g1	Complement C1q-like protein 4 [Crassostrea gigas]	1.32	1.46	1.39	19.29	15.99	16.16	1.41	2.44	1.69	0.15	0.1	0.1	4.08	3.64	3.78	0.03	0.09	0.14	1.39	17.1467	1.8467	0.1167	3.8333	0.0867	immune-related	Fig. 4a
TRINITY_DN3487_c0_g1	putative C1q domain containing protein MgC1q37 [Mytilus galloprovincialis]	13.26	13	12.02	38.26	30.96	32.02	12.7	19.54	19.76	3.74	2.52	3.54	4.2	4.71	4.48	41.87	34.19	39.55	12.76	33.7467	17.3333	3.2667	4.4633	38.5367	immune-related	Fig. 4a
TRINITY_DN353_c0_g1	C-type lectin 5 [Azumapecten farreri]	3.79	4.31	2.96	35.08	30.99	30.44	12.05	15.01	15.69	0.02	0	0.03	0.2	0.14	0.13	0.6	0.62	0.76	3.6867	32.17	14.25	0.0167	0.1567	0.66	immune-related	Fig. 4a
TRINITY_DN279_c0_g1	c-type f lectin domain family 4 member, partial [Mytilus galloprovincialis]	0.11	0.1	0.14	16.2	13.07	15.06	0	0.18	0.11	1.62	1.25	1.67	71.75	78.4	72.96	2.23	1.58	2.43	0.1167	14.7767	0.0967	1.5133	74.37	2.08	immune-related	Fig. 4b
TRINITY_DN1359_c0_g1	C-type lectin 6 [Mytilus galloprovincialis]	0.07	0.07	0.03	3.72	3.32	3.12	0	0.03	0.03	6.38	5.76	5.77	28.7	28.59	29.02	40.87	36	37.74	0.0567	3.3867	0.02	5.97	28.77	38.2033	immune-related	Fig. 4b
TRINITY_DN26711_c1_g1	PREDICTED: C-type lectin domain family 17, member A [Rhinopithecus roxellana]	0	0	0.01	0	0	0.11	0	0.06	0.01	0.08	0.17	0.16	12.77	13.67	13.72	0.15	0.12	0.13	0.0033	0.0367	0.0233	0.1367	13.3867	0.1333	immune-related	Fig. 4b
TRINITY_DN1992_c0_g1	C-type lectin 9 [Mytilus galloprovincialis]	0	0	0.04	1.34	1.03	0.82	0	0	0	0.06	0	0.26	5.53	5.44	5.84	0.19	0.08	0.23	0.0133	1.0633	0	0.1067	5.6033	0.1667	immune-related	Fig. 4b
TRINITY_DN878_c0_g1	glutathione peroxidase-like [Pomacea canaliculata]	1.63	1.83	1.37	8.54	7.47	7.52	1.02	2.84	2.41	1.27	1.34	1.29	4.55	4.84	4.37	1.1	1.15	1.22	1.61	7.8433	2.09	1.3	4.5867	1.1567	stress response	Fig. 4c
TRINITY_DN3532_c0_g1	sulfite oxidase, mitochondrial [Mizuhopecten yessoensis]	0.44	0.28	0.38	14.21	10.23	10.83	0.27	0.24	0.39	0.49	0.35	0.29	18.67	16.84	16.92	0.51	0.53	0.58	0.3667	11.7567	0.3	0.3767	17.4767	0.54	stress response	Fig. 4c
TRINITY_DN4608_c0_g1	sulfate anion transporter 1-like isoform X2 [Mizuhopecten yessoensis] >OWF37284.1 Sulfate anion transporter 1 [Mizuhopecten yessoensis]	0.05	0.07	0.06	1.19	1.17	0.91	0.02	0.1	0.04	0.04	0.07	0.06	1.64	1.79	1.78	0.1	0.08	0.1	0.06	1.09	0.0533	0.0567	1.7367	0.0933	stress response	Fig. 4c
TRINITY_DN13986_c0_g1	thiosulfate sulfurtransferase-like [Mizuhopecten yessoensis] >XP_021364773.1 thiosulfate sulfurtransferase-like [Mizuhopecten yessoensis] >XP_021364774.1 thiosulfate sulfurtransferase-like [Mizuhopecten yessoensis] >XP_021364775.1 thiosulfate sulfurtransferase-like [Mizuhopecten yessoensis] >OWF44897.1 Thiosulfate sulfurtransferase [Mizuhopecten yessoensis]	0.03	0.11	0.11	2.64	1.63	2.08	0.02	0.06	0.04	0.01	0.05	0.07	1.15	0.97	0.91	0.08	0.11	0.14	0.0833	2.1167	0.04	0.0433	1.01	0.11	stress response	Fig. 4c
TRINITY_DN2438_c0_g1	copper/zinc superoxide dismutase [Pinctada fucata]	2.57	4.55	3.13	87.28	78.73	81.3	1.12	2.63	1.32	0.25	0.16	0.25	23.27	27.26	26.41	1.33	1.09	1.27	3.4167	82.4367	1.69	0.22	25.6467	1.23	stress response	Fig. 4c
TRINITY_DN13163_c0_g1	Mn-superoxide dismutase [Mytilus coruscus]	0.36	0.36	0.36	4.14	3.71	4.33	0.26	0.37	0.39	0.53	0.44	0.34	3.8	3.67	3.45	0.47	0.44	0.57	0.36	4.06	0.34	0.4367	3.64	0.4933	stress response	Fig. 4c
TRINITY_DN2305_c0_g1	selenium-dependent glutathione peroxidase [Mytilus galloprovincialis]	0.65	0.95	0.53	9.56	9.36	8.19	0.74	0.96	1.06	0.75	0.77	0.77	10.97	12.76	11.9	1.14	0.78	1.39	0.71	9.0367	0.92	0.7633	11.8767	1.1033	stress response	Fig. 4c
TRINITY_DN7855_c0_g1	PREDICTED: glutathione peroxidase [Crassostrea gigas]	0.11	0.06	0.1	7.89	6.13	6.5	0	0.04	0.06	0.04	0.06	0.15	6.8	5.99	6.33	0.08	0.12	0.11	0.09	6.84	0.0333	0.0833	6.3733	0.1033	stress response	Fig. 4c
TRINITY_DN4909_c0_g2	biogenesis of lysosome-related organelles complex 1 subunit 1-like isoform X1 [Pomacea canaliculata]	0.55	0.6	0.53	19.43	16.78	18.31	0.72	0.86	1.35	0.54	0.33	0.43	6.52	7.29	6.75	0.58	0.87	0.36	0.56	18.1733	0.9767	0.4333	6.8533	0.6033	lysosome	Fig. 4d
TRINITY_DN667_c0_g1	lysozyme [Bathymodiolus thermophilus]	0.74	0.43	0.31	28.43	21.59	23.93	0.49	0.52	0.76	0.11	0.16	0.16	6.01	6.64	5.46	0.27	0.37	0.27	0.4933	24.65	0.59	0.1433	6.0367	0.3033	lysosome	Fig. 4d
TRINITY_DN17085_c0_g2	biogenesis of lysosome-related organelles complex 1 subunit 5-like [Mizuhopecten yessoensis] >OWF40144.1 Biogenesis of lysosome-related organelles complex 1 subunit 5 [Mizuhopecten yessoensis]	0.11	0.19	0.14	2.56	2.32	1.92	0.12	0.22	0.24	0.13	0.1	0.11	1.4	1.76	1.91	0.14	0.07	0.1	0.1467	2.2667	0.1933	0.1133	1.69	0.1033	lysosome	Fig. 4d
TRINITY_DN2041_c0_g1	integral membrane protein of lysosome/late endosome [Branchiostoma belcheri tsingtauense]	0.13	0.12	0.14	3.27	2.89	2.71	0	0.09	0.01	0	0	0.05	1.14	1.13	0.8	0.06	0.07	0.03	0.13	2.9567	0.0333	0.0167	1.0233	0.0533	lysosome	Fig. 4d
TRINITY_DN2747_c1_g1	biogenesis of lysosome-related organelles complex 1 subunit 3-like [Mizuhopecten yessoensis] >OWF46653.1 Biogenesis of lysosome-related organelles complex 1 subunit 3 [Mizuhopecten yessoensis]	0.24	0.11	0.09	3.86	3.2	3.2	0.03	0.03	0.09	0.07	0.1	0.03	2.39	2.11	2.39	0.1	0.13	0.05	0.1467	3.42	0.05	0.0667	2.2967	0.0933	lysosome	Fig. 4d
TRINITY_DN2954_c0_g1	biogenesis of lysosome-related organelles complex 1 subunit 2-like [Mizuhopecten yessoensis] >OWF40352.1 Biogenesis of lysosome-related organelles complex 1 subunit 2 [Mizuhopecten yessoensis]	0.22	0.54	0.47	17.35	16.33	16.35	0.64	0.79	0.62	0.32	0.33	0.32	9.18	8.56	8.48	0.86	0.91	1.13	0.41	16.6767	0.6833	0.3233	8.74	0.9667	lysosome	Fig. 4d
TRINITY_DN3745_c0_g1	lysosome-associated 1 membrane glycoprotein, partial [Mytilus galloprovincialis]	0.03	0	0	0.82	0.63	0.97	0.07	0.02	0	0	0	0	0.47	0.32	0.39	0	0	0	0.01	0.8067	0.03	0	0.3933	0	lysosome	Fig. 4d
TRINITY_DN2720_c0_g1	PREDICTED: lysosomal Pro-X carboxypeptidase [Erinaceus europaeus]	0.12	0.16	0.06	6.41	5.25	5.06	0.08	0.05	0.05	0.01	0	0.02	1.23	1.39	1.28	0.04	0.04	0.05	0.1133	5.5733	0.06	0.01	1.3	0.0433	lysosome	Fig. 4d
TRINITY_DN4640_c0_g1	lysosomal-associated transmembrane protein 4A-like isoform X2 [Mizuhopecten yessoensis]	0.27	0.26	0.28	10.07	8.41	8.46	0.19	0.25	0.26	0.1	0.12	0.11	6.48	6.65	6.17	0.29	0.36	0.34	0.27	8.98	0.2333	0.11	6.4333	0.33	lysosome	Fig. 4d
TRINITY_DN16793_c0_g2	cation-dependent mannose-6-phosphate receptor-like [Mizuhopecten yessoensis]	0.12	0.11	0.17	6.35	5.38	5.87	0.11	0.06	0.03	0.02	0.09	0.06	1.52	1.88	1.96	0.11	0.13	0.12	0.1333	5.8667	0.0667	0.0567	1.7867	0.12	lysosome	Fig. 4d
TRINITY_DN84916_c0_g1	vesicle-associated membrane protein 4-like isoform X1 [Mizuhopecten yessoensis]	0.22	0.52	0.23	4.59	3.91	4.63	0.38	0.29	0.61	0.26	0.17	0.17	2.62	2.75	2.8	0.36	0.29	0.3	0.3233	4.3767	0.4267	0.2	2.7233	0.3167	lysosome	Fig. 4d
TRINITY_DN1710_c0_g1	Vacuolar protein sorting-associated protein 4B [Crassostrea gigas]	0.19	0.25	0.23	3.79	3.3	3.75	0.12	0.1	0.12	0.08	0.08	0.1	2.31	2.47	2.37	0.24	0.14	0.19	0.2233	3.6133	0.1133	0.0867	2.3833	0.19	lysosome	Fig. 4d
TRINITY_DN18206_c0_g2	Vacuolar protein sorting-associated protein 29 [Trichinella spiralis]	0.05	0.2	0.15	1.33	1.09	1.47	0.28	0.29	0.29	0	0	0	0.16	0.31	0.31	0	0.01	0	0.1333	1.2967	0.2867	0	0.26	0.0033	lysosome	Fig. 4d
TRINITY_DN4820_c0_g1	AP-3 complex subunit sigma-1-like isoform X2 [Mizuhopecten yessoensis]	0.31	0.36	0.3	5.66	5.16	4.58	0.53	0.48	0.74	0.4	0.26	0.3	4.64	4.48	5.27	0.57	0.51	0.53	0.3233	5.1333	0.5833	0.32	4.7967	0.5367	lysosome	Fig. 4d
TRINITY_DN4488_c0_g1	toll-like receptor 4 [Mizuhopecten yessoensis]	0.24	0.41	0.44	7.45	6.06	7.58	0.02	0.04	0.11	0	0.01	0.03	3.62	4.88	4.19	0.05	0.03	0.07	0.3633	7.03	0.0567	0.0133	4.23	0.05	TLR	Fig. 4e
TRINITY_DN1023_c0_g2	toll-like receptor b [Mytilus galloprovincialis]	0.04	0.04	0.04	0.86	0.9	1.03	0.02	0.07	0.07	0.02	0.02	0.03	0.39	0.76	0.39	0.04	0.08	0.08	0.04	0.93	0.0533	0.0233	0.5133	0.0667	TLR	Fig. 4e
TRINITY_DN23712_c0_g1	toll-like receptor N precursor [Mytilus galloprovincialis]	0.01	0	0.02	0.79	0.64	0.82	0	0.02	0.05	0	0.01	0	0.23	0.23	0.26	0.02	0.01	0	0.01	0.75	0.0233	0.0033	0.24	0.01	TLR	Fig. 4e
TRINITY_DN31536_c0_g1	Toll-like receptor 1 [Argopecten irradians]	0.08	0.07	0.06	1.87	1.25	1.64	0.07	0.01	0.02	0	0	0	0.39	0.39	0.39	0.01	0.02	0.03	0.07	1.5867	0.0333	0	0.39	0.02	TLR	Fig. 4e
TRINITY_DN4311_c0_g1	toll-like receptor V precursor [Mytilus galloprovincialis]	0.03	0.05	0.02	2.38	2.9	2.18	0.02	0.02	0.04	0.01	0.01	0.01	1.81	1.12	1.92	0.02	0.21	0.02	0.0333	2.4867	0.0267	0.01	1.6167	0.0833	TLR	Fig. 4e
TRINITY_DN7581_c0_g1	toll-like receptor W precursor [Mytilus galloprovincialis]	0.08	0.1	0.1	2.3	1.7	1.93	0.16	0.07	0.07	0.01	0.01	0.02	0.51	0.52	0.32	0.02	0.03	0.02	0.0933	1.9767	0.1	0.0133	0.45	0.0233	TLR	Fig. 4e
TRINITY_DN1426_c1_g1	death domain-containing protein CRADD-like [Mizuhopecten yessoensis] >XP_021346862.1 death domain-containing protein CRADD-like [Mizuhopecten yessoensis] >OWF53617.1 Caspase-2 [Mizuhopecten yessoensis]	0.14	0.18	0.29	8.5	8.06	6.97	0.08	0.23	0.41	0.05	0.07	0.04	3.63	4.3	2.42	0.08	0.11	0.1	0.2033	7.8433	0.24	0.0533	3.45	0.0967	apoptosis	Fig. 4f
TRINITY_DN47816_c0_g1	caspase-8 [Mytilus californianus]	0.06	0.01	0.03	3.11	2.7	1.57	0.1	0.04	0.01	0.03	0.07	0.01	1.43	1.25	1.25	0.04	0.13	0.12	0.0333	2.46	0.05	0.0367	1.31	0.0967	apoptosis	Fig. 4f
TRINITY_DN5815_c0_g1	PREDICTED: caspase-7 isoform X1 [Crassostrea gigas] >XP_011426222.1 PREDICTED: caspase-7 isoform X1 [Crassostrea gigas] >XP_011426223.1 PREDICTED: caspase-7 isoform X1 [Crassostrea gigas] >XP_011426224.1 PREDICTED: caspase-7 isoform X1 [Crassostrea gigas] >XP_011426225.1 PREDICTED: caspase-7 isoform X1 [Crassostrea gigas]	0.3	0.37	0.27	9.33	7.56	7.14	0.71	0.28	0.48	0.13	0.19	0.23	6.32	5.72	4.55	0.33	0.44	0.35	0.3133	8.01	0.49	0.1833	5.53	0.3733	apoptosis	Fig. 4f

## Sheet: Table S8
Supplementary Table 8. Primers of the candidate genes used in qRT-PCR validation
Gene name	Gene ID	Forward primer	Reverse primer
MgC1q51	TRINITY_DN3293_c0_g1	GTGCTGTAAAGTGACCCGTAT	TCCGCTCTGAAGAACCTG
lysozyme	TRINITY_DN667_c0_g1	CTCGTGGTCCTCCGTTATGT	GTTCGTTGTCCTGTGGACCT
IFI GTPase 5	TRINITY_DN11307_c0_g2	CTGTGATCTGCCGGGTTATT	CCATCGTGTATTGCGTTGTC
BLOC1S1	TRINITY_DN4909_c0_g2	CAACTGCACTTGGTCATGCT	TTGGCCCAGTTTTCTACGTC
caspase-2	TRINITY_DN1248_c0_g1	CGATGCACTCGAAGAAACAA	CCGTCTCGTACATCCCTGAT
TLR4	TRINITY_DN4488_c0_g1	GACCCCAGTCACTTTCCAGA	CGGTGATTCAAAGGAGTACCA
Sulfite oxidase	TRINITY_DN3532_c0_g1	TCAGTCTGCCATTTGTGAGC	GCCGTCGTTGTTTTTAGGAA
GPx-like	TRINITY_DN878_c0_g1	GGATCACGGGAAACAGAAGA	CGGGATATTTGTGGATACGG
CLEC6	TRINITY_DN1359_c0_g1	GTGGAACCAATCACGCTTTT	GTCTTGCCACCAAGGAGAAG
CLEC4f	TRINITY_DN279_c0_g1	CAGAAGCATGTGGCAAGAAA	ATGGCCGATTGTACCAGTTC
18S	TRINITY_DN6130_c0_g1	TGGTGCATGGAATAATGGAA	AGTCGGCATCGTTTATGGTC

## Sheet: Table S9
Supplementary Table 9. Pairwise sequence identity and genetic distance of the concatenated dataset (atp6 + COI) between individuals used in the study and other B. spp
Species 1	Species 2	Sequence identity	Genetic distance
			JC	K2P	T92	LogDet	p-distance
B. platifrons	Older individual	0.99757	0.00243112	0.00243309	0.00243356	0.00259732	0.00242718
B. platifrons	Younger individual	0.99595	0.00405626	0.00405896	0.00405979	0.00415645	0.00404531
B. securiformis	Older individual	0.89716	0.110506	0.112486	0.113242	0.12002	0.102751
B. securiformis	Younger individual	0.89716	0.110506	0.112416	0.113153	0.119577	0.102751
B. japonicus	Older individual	0.88987	0.118992	0.120945	0.121742	0.130287	0.110032
B. japonicus	Younger individual	0.88825	0.12089	0.122877	0.12369	0.132082	0.11165
B. manusensis	Older individual	0.8	0.232396	0.235521	0.23724	0.247815	0.199838
B. manusensis	Younger individual	0.8008	0.231293	0.234444	0.236146	0.246848	0.199029
B. septemdierum	Older individual	0.79514	0.239043	0.242997	0.245053	0.255376	0.204693
B. septemdierum	Younger individual	0.79595	0.237931	0.241912	0.243947	0.255052	0.203883
B. thermophilus	Older individual	0.77975	0.260489	0.266085	0.268959	0.277951	0.220065
B. thermophilus	Younger individual	0.78056	0.259345	0.264971	0.267817	0.277549	0.219256
Modiolus modiolus	Older individual	0.71983	0.350402	0.352503	0.356328	0.367668	0.279935
Modiolus modiolus	Younger individual	0.71983	0.350402	0.352603	0.35644	0.368089	0.279935
